# Supplementary material for: Hair-Follicle-Associated Pluripotent (HAP) Stem Cells Can Extensively Differentiate to Tyrosine-Hydroxylase-Expressing Dopamine-Secreting Neurons
Source: Cells. 2021 Apr 10;10(4):864. doi: 10.3390/cells10040864 (PMC8069047; doi:10.3390/cells10040864)
Supplement: Supplementary file 1 [file cells-10-00864-s001.zip]

Archive with 1 entries (1 files):
- cells-1157028-supplementary.mp4
